# Supplementary material for: Shifts in Climate Foster Exceptional Opportunities for Species Radiation: The Case of South African Geraniums
Source: PLoS One. 2013 Dec 17;8(12):e83087. doi: 10.1371/journal.pone.0083087 (PMC3866268; doi:10.1371/journal.pone.0083087)
Supplement: Table S1 — Studied Pelargonium species and number of samples. (XLS) [file pone.0083087.s002.xls]

## Sheet: Apendix 1
Appendix 1. Studied Pelargonium species and number of samples.
Species	Total number of samples
P. abrotanifolium	252
P. acetosum	5
P. acraeum	33
P. album	8
P. alchemilloides	542
P. alpinum	10
P. alternans	113
P. althaeoides	31
P. anceps	26
P. anethifolium	12
P. antidysentericum	9
P. aridum	162
P. articulatum	18
P. asarifolium	8
P. auritum	16
P. barklyi	21
P. betulinum	85
P. bowkeri	29
P. buysii	4
P. caespitosum	10
P. caffrum	9
P. capillare	16
P. carnosum	113
P. caucalifolium	58
P. citronellum	25
P. coronopifolium	42
P. crassicaule	8
P. crithmifolium	158
P. cucullatum	116
P. dasyphyllum	49
P. denticulatum	44
P. desertorum	13
P. dichondrifolium	76
P. dolomiticum	79
P. echinatum	122
P. elegans	44
P. elongatum	34
P. exstipulatum	17
P. fissifolium	24
P. frutetorum	6
P. fulgidum	56
P. fumariifolium	14
P. gibbosum	29
P. grandicalcaratum	58
P. grandiflorum	22
P. graveolens	55
P. griseum	17
P. grossularioides	165
P. hermanniifolium	31
P. hirtum	34
P. hispidum	63
P. hypoleucum	7
P. hystrix	10
P. incarnatum	31
P. inquinans	42
P. iocastum	12
P. ionidiflorum	14
P. karooicum	11
P. laevigatum	85
P. lanceolatum	31
P. laxum	14
P. leucophyllum	10
P. lobatum	85
P. longicaule	156
P. luridum	462
P. magenteum	81
P. minimum	463
P. moniliforme	30
P. multiradiatum	5
P. mutans	5
P. myrrhifolium	197
P. nanum	13
P. nervifolium	5
P. odoratissimum	135
P. ovale	121
P. papilionaceum	44
P. patulum	94
P. peltatum	225
P. petroselinifoliu	5
P. praemorsum	119
P. pseudofumarioide	18
P. pulchellum	38
P. pulverulentum	36
P. quercifolium	45
P. radens	40
P. ranunculophyllum	12
P. rapaceum	65
P. redactum	4
P. reniforme	55
P. scabrum	105
P. schizopetalum	22
P. senecioides	56
P. sericifolium	11
P. setulosum	9
P. spinosum	13
P. stipulaceum	10
P. sublignosum	14
P. suburbanum	16
P. tenuicaule.asc	4
P. ternatum	11
P. tetragonum	50
P. tomentosum	12
P. tongaense.asc	4
P. tragacanthoides	113
P. transvaalense	4
P. tricolor	21
P. trifidum	20
P. triste	141
P. vitifolium	28
P. worcesterae	4
P. xerophyton	9
P. zonale	90
